# Supplementary material for: pH Quantification in Human Dermal Interstitial Fluid Using Ultra-Thin SOI Silicon Nanowire ISFETs and a High-Sensitivity Constant-Current Approach
Source: Biosensors (Basel). 2023 Sep 27;13(10):908. doi: 10.3390/bios13100908 (PMC10605508; doi:10.3390/bios13100908)
Supplement: Supplementary file 1 [file biosensors-13-00908-s001.zip]

Archive with 1 entries (1 files):
- biosensors-2569731-supplementary.pdf
